# Supplementary material for: Domestic dogs (Canis familiaris) recognise meaningful content in monotonous streams of read speech
Source: Anim Cogn. 2025 Apr 12;28(1):29. doi: 10.1007/s10071-025-01948-z (PMC11993455; doi:10.1007/s10071-025-01948-z)
Supplement: Supplementary file 7 — Supplementary Material 7 [file 10071_2025_1948_MOESM7_ESM.xlsx]

## Sheet: Flat & Intonated
Dog_ID	Breed	File	Trial	Insert time	Duration	Median	Mean	StDev	Min	Max	Voice breaks	Range	CoV	Owner sex	Owner_Dog
Barney	Labrador	Bronte and Barney NRP Meaningful	NRP-Meaningful	11.1	1.3	215	210	20	174	260	3	86	9.52381	Female	Female Barney
Barney	Labrador	Bronte and Barney DDS Name	DDS-Meaningful	11.1	1.25	432	445	46	383	511	1	128	10.3371	Female	Female Barney
Barney	Labrador	Bronte and Barney NRP control	NRP-Control	12.8	1.6	198	199	26	143	273	5	130	13.0653	Female	Female Barney
Barney	Labrador	Bronte and Barney DDS Control	DDS-Control	11.7	1.9	273	263	69	155	394	5	239	26.2357	Female	Female Barney
Betty	Staffie	Betty_Name_Intonated.wav	DDS-Meaningful			435	418	66	249	521	2	272	15.7895	Female	Female Betty
Betty	Staffie	Betty_Control_Intonated.wav	DDS-Control			382	371	63	280	481	5	201	16.9811	Female	Female Betty
Boomer	Kelpie	Boomer_Kelpie_Trial_Name_Intonated.wav	DDS-Meaningful			348	363	63	241	511	1	270	17.3554	Female	Female Boomer
Boomer	Kelpie	Boomer_Kelpie_Trial_Control_Intonated.wav	DDS-Control			349	344	86	203	472	5	269	25	Female	Female Boomer
Cassie	Terrier Mix	Cassie_Trial2_Name_Flat.wav	NRP-Meaningful			172	177	20	152	217	2	65	11.2994	Female	Jo
Cassie	Terrier Mix	Cassie_Trial3_Control_Intonated.wav	DDS-Control			308	329	41	279	395	3	116	12.462	Female	Jo
Cassie	Terrier Mix	Cassie_Trial1_Control_Flat.wav	NRP-Control			217	210	45	141	282	5	141	21.4286	Female	Jo
Cassie	Terrier Mix	Cassie_Trial4_Name_Intonated.wav	DDS-Meaningful			268	322	89	249	498	2	249	27.6398	Female	Jo
Chloe	Control	Chloe_Control_Intonated.wav	DDS-Control			438	408	77	231	510	5	279	18.8725	Female	Female Chloe
Chloe	Collie	Chloe_Name_Intonated.wav	DDS-Meaningful			436	405	81	222	523	1	301	20	Female	Female Chloe
Cima	BorderCollie	Cima_BorderCollie_Trial1_Control_Flat_Cristina.wav	NRP-Control			165	171	16	143	220	6	77	9.35673	Female	Female Cima
Cima	BorderCollie	Cima_BorderCollie_Trial2_Name_Flat_Cristina.wav	NRP-Meaningful			174	172	24	141	230	2	89	13.9535	Female	Female Cima
Cima	BorderCollie	Cima_BorderCollie_Trial4_Name_Intonated_Cristina.wav	DDS-Meaningful			326	302	53	204	401	1	197	17.5497	Female	Female Cima
Cima	BorderCollie	Cima_BorderCollie_Trial3_Control_Intonated_Cristina.wav	DDS-Control			327	301	73	171	412	5	241	24.2525	Female	Female Cima
Cima	BorderCollie	Cima_BorderCollie_Trial4_Name_Intonated_John.wav	DDS-Meaningful			170	169	11	143	191	1	48	6.50888	Male	Male Cima
Cima	BorderCollie	Cima_BorderCollie_Trial1_Control_Flat_John.wav	NRP-Control			108	108	14	75	133	6	58	12.963	Male	Male Cima
Cima	BorderCollie	Cima_BorderCollie_Trial3_Control_Intonated_John.wav	DDS-Control			142	137	19	81	159	5	78	13.8686	Male	Male Cima
Cima	BorderCollie	Cima_BorderCollie_Trial2_Name_Flat_John.wav	NRP-Meaningful			96	99	14	75	125	1	50	14.1414	Male	Male Cima
Cleo	Dascshund	1 Alice and Cleo NRP Control	NRP-Control	10.05	1.9	188	184	11	161	209	5	48	5.97826	Female	Female Cleo
Cleo	Dascshund		NRP-Meaningful	9.5	1.2	178	179	14	156	218	1	62	7.82123	Female	Female Cleo
Cleo	Dascshund		DDS-Meaningful	9.3	0.8	392	393	39	324	467	1	143	9.92366	Female	Female Cleo
Cleo	Dascshund		DDS-Control	10.6	1.3	223	229	26	179	295	5	116	11.3537	Female	Female Cleo
Crumble	Jack Russell cross	Jamie and Crumble DDS Name	DDS-Meaningful	10.1	1	122	140	57	83	267	1	184	40.7143	Male	Male Crumble
Crumble	Jack Russell cross	Jamie and Crumble NRP Control	NRP-Control	10.7	1.2	120	119	12	96	143	2	47	10.084	Male	Male Crumble
Crumble	Jack Russell cross	Jamie and Crumble DDS Control	DDS-Control	10.2	1.4	142	142	20	108	176	3	68	14.0845	Male	Male Crumble
Crumble	Jack Russell cross	Jamie and Crumble NRP Meaningful	NRP-Meaningful	10.7	1.1	106	106	15	84	147	1	63	14.1509	Male	Male Crumble
Daisy_BM	BerneseMountain	Daisy_BerneseMountain_Trial4_Name_Intonated_Tracy.wav	DDS-Meaningful			565	582	67	487	730	2	243	11.512	Female	Female Daisy_BM
Daisy_BM	BerneseMountain	Daisy_BerneseMountain_Trial1_Control_Flat_Tracy.wav	NRP-Control			165	163	23	117	196	5	79	14.1104	Female	Female Daisy_BM
Daisy_BM	BerneseMountain	Daisy_BerneseMountain_Trial2_Name_Flat_Tracy.wav	NRP-Meaningful			144	146	24	106	195	2	89	16.4384	Female	Female Daisy_BM
Daisy_BM	BerneseMountain	Daisy_BerneseMountain_Trial3_Control_Intonated_Tracy.wav	DDS-Control			528	521	89	306	733	5	427	17.0825	Female	Female Daisy_BM
Daisy_BM	BerneseMountain	Daisy_BerneseMountain_Trial1_Control_Flat_Florean.wav	NRP-Control			131	134	7	117	154	6	37	5.22388	Male	Male Daisy_BM
Daisy_BM	BerneseMountain	Daisy_BerneseMountain_Trial2_Name_Flat_Florean.wav	NRP-Meaningful			126	125	8	111	140	1	29	6.4	Male	Male Daisy_BM
Daisy_BM	BerneseMountain	Daisy_BerneseMountain_Trial4_Name_Intonated_Florean.wav	DDS-Meaningful			173	178	25	134	221	1	87	14.0449	Male	Male Daisy_BM
Daisy_BM	BerneseMountain	Daisy_BerneseMountain_Trial3_Control_Intonated_Florean.wav	DDS-Control			169	166	29	77	205	4	128	17.4699	Male	Male Daisy_BM
Daisy_G	Golden retriever	Daisy_RP_Control_Intonated	DDS-Control			392	390	30	320	470	5	150	7.69231	Female	Female Daisy
Daisy_G	Golden retriever	Daisy_RP_Name_Intonated	DDS-Meaningful			334	345	37	292	412	2	120	10.7246	Female	Female Daisy
Daisy_L	Labrador	Daisy_Labrador_Name_Intonated.wav	DDS-Meaningful			369	388	61	293	527	2	234	15.7216	Female	Female Daisy_L
Daisy_L	Labrador	Daisy_Labrador_Control_Intonated.wav	DDS-Control			331	344	83	221	529	5	308	24.1279	Female	Female Daisy_L
Devon	Spaniel	Devon_Trial4_Name_Intonated.wav	DDS-Meaningful			491	490	25	417	541	1	124	5.10204	Female	Female Devon
Devon	Spaniel	Devon_Trial2_Name_Flat.wav	NRP-Meaningful	10.8	1.4	220	214	27	168	273	1	105	12.6168	Female	Female Devon
Devon	Spaniel	Devon_Trial1_Control_Flat.wav	NRP-Control	11.2	1.8	226	213	29	161	283	5	122	13.615	Female	Female Devon
Devon	Spaniel	Devon_Trial3_Control_Intonated.wav	DDS-Control			482	459	107	273	636	5	363	23.3115	Female	Female Devon
Dexter	Terrier mix	Dexter_RP_Name_Intonated.wav	DDS-Meaningful			659	662	69	464	762	2	298	10.423	Female	Jo
Dexter	Terrier mix	Dexter_RP_Control_Intonated.wav	DDS-Control			570	545	120	208	717	5	509	22.0183	Female	Jo
EB	Vizler	EB_Vizler_Trial4_Control_Intonated_Gemma.wav	DDS-Control			415	418	30	368	484	5	116	7.17703	Female	Female EB
EB	Vizler	EB_Vizler_Trial3_Name_Intonated_Gemma.wav	DDS-Meaningful			424	421	33	350	485	1	135	7.83848	Female	Female EB
EB	Vizler	EB_Vizler_Trial1_Name_Flat_Gemma.wav	NRP-Meaningful			195	193	20	163	225	2	62	10.3627	Female	Female EB
EB	Vizler	EB_Vizler_Trial2_Control_Flat_Gemma.wav	NRP-Control			205	201	28	154	246	5	92	13.9303	Female	Female EB
EB	Vizler	EB_Vizler_Trial4_Intonated_Flat_Louis.wav	DDS-Control			142	146	16	122	178	5	56	10.9589	Male	Male EB
EB	Vizler	EB_Vizler_Trial3_Name_Intonated_Louis.wav	DDS-Meaningful			190	198	23	150	233	1	83	11.6162	Male	Male EB
EB	Vizler	EB_Vizler_Trial1_Name_Flat_Louis.wav	NRP-Meaningful			113	114	14	91	148	1	57	12.2807	Male	Male EB
EB	Vizler	EB_Vizler_Trial2_Control_Flat_Louis.wav	NRP-Control			120	120	25	47	163	7	116	20.8333	Male	Male EB
Elkie	Elkhound	Elkie_Elkhound_Name_Intonated.wav	DDS-Meaningful			260	269	36	223	336	2	113	13.3829	Female	Female Elkie
Elkie	Elkhound	Elkie_Elkhound_Control_Intonated.wav	DDS-Control			228	244	33	206	315	5	109	13.5246	Female	Female Elkie
Emma	Terrier	Emma_Terrier_Trial2_Control_Flat.wav	NRP-Control			158	157	8	138	174	5	36	5.09554	Female	Anna
Emma	Terrier	Emma_Terrier_Trial4_Intonated_Name_Anna.wav	DDS-Meaningful			271	283	97	161	488	2	327	34.2756	Female	Anna
Emma	Terrier	Emma_Terrier_Trial3_Control_Intonated_Anna.wav	DDS-Control			256	298	112	146	510	5	364	37.5839	Female	Anna
Emma	Terrier	Emma_Terrier_Trial3_Name_Intonated.wav	DDS-Meaningful			258	296	122	155	534	1	379	41.2162	Female	Anna
Emma	Terrier	Emma_Terrier_Trial1_Name_Flat.wav	NRP-Meaningful			150	151	11	122	176	2	54	7.28477	Female	Anna
Emma	Terrier	Emma_Terrier_Trial1_Control_Flat_Anna.wav	NRP-Control			170	167	39	59	218	5	159	23.3533	Female	Anna
Emma	Terrier	Emma_Terrier_Trial2_Name_Flat_Anna.wav	NRP-Meaningful			179	172	19	143	196	2	53	11.0465	Male	Male Emma
Emma	Terrier	Emma_Terrier_Trial3_Intonated_Flat_Pete.wav	DDS-Control			191	196	22	152	237	5	85	11.2245	Male	Male Emma
Emma	Terrier	Emma_Terrier_Trial4_Intonated_Name_Pete.wav	DDS-Meaningful			214	214	27	169	275	1	106	12.6168	Male	Male Emma
Emma	Terrier	Emma_Terrier_Trial2_Name_Flat_Pete.wav	NRP-Meaningful			139	133	17	100	152	2	52	12.782	Male	Male Emma
Emma	Terrier	Emma_Terrier_Trial1_Control_Flat_Pete.wav	NRP-Control			134	134	21	51	165	5	114	15.6716	Male	Male Emma
Forest	Cockapoo	Forest_RP_Name_Intonated.wav	DDS-Meaningful			495	513	46	464	616	1	152	8.96686	Female	Female Forest
Forest	Cockapoo	Forest_RP_Control_Intonated.wav	DDS-Control			472	473	78	359	639	5	280	16.4905	Female	Female Forest
Freya	Akita cross		DDS-Meaningful	11.7	1.5	304	298	31	246	358	1	112	10.4027	Female	Gemma
Freya	Akita cross		NRP-Meaningful	11.2	2.1	188	189	20	159	242	3	83	10.582	Female	Gemma
Freya	Akita cross		NRP-Control	14	1.5	196	195	22	153	249	5	96	11.2821	Female	Gemma
Freya	Akita cross		DDS-Control	10.8	1.7	359	340	69	203	455	5	252	20.2941	Female	Gemma
Indi	Collie cross	Indi_Name_Intonated.wav	DDS-Meaningful			526	514	70	409	644	1	235	13.6187	Female	Indi_1
Indri	Control	Indri_Control_Intonated copy.wav	DDS-Control			453	465	60	345	698	5	353	12.9032	Female	Indi_1
Jazz	Collie cross	Jazz_Name_Intonated.wav	DDS-Meaningful			433	440	40	376	524	1	148	9.09091	Female	Indi_1
Jazz	Control	Jazz_Control_Intonated.wav	DDS-Control			436	421	58	326	540	5	214	13.7767	Female	Indi_1
Kodi	ShepherdMix	Kodi_ShepherdMix_Trial4_Name_Intonated_Female.wav	DDS-Meaningful			291	303	32	262	367	1	105	10.5611	Female	Female Kodi
Kodi	ShepherdMix	Kodi_ShepherdMix_Trial2_Name_Flat_Female.wav	NRP-Meaningful			163	175	28	142	225	1	83	16	Female	Female Kodi
Kodi	ShepherdMix	Kodi_ShepherdMix_Trial3_Control_Intonated_Female.wav	DDS-Control			353	323	63	181	399	5	218	19.5046	Female	Female Kodi
Kodi	ShepherdMix	Kodi_ShepherdMix_Trial1_Control_Flat_Female.wav	NRP-Control			187	180	38	85	246	5	161	21.1111	Female	Female Kodi
Kodi	ShepherdMix	Kodi_ShepherdMix_Trial3_Control_Intonated_Male.wav	DDS-Control			169	171	17	141	206	5	65	9.94152	Male	Male Kodi
Kodi	ShepherdMix	Kodi_ShepherdMix_Trial1_Control_Flat_Male.wav	NRP-Control			106	105	15	75	133	6	58	14.2857	Male	Male Kodi
Kodi	ShepherdMix	Kodi_ShepherdMix_Trial4_Name_Intonated_Male.wav	DDS-Meaningful			215	212	31	156	263	1	107	14.6226	Male	Male Kodi
Kodi	ShepherdMix	Kodi_ShepherdMix_Trial2_Name_Flat_Male.wav	NRP-Meaningful			125	134	29	96	186	2	90	21.6418	Male	Male Kodi
Logan	Irish Wolfhound		NRP-Meaningful	11.7	1.6	178	174	18	132	198	2	66	10.3448	Female	Jenny
Logan	Irish Wolfhound		NRP-Control	12.2	1.7	173	171	22	78	223	6	145	12.8655	Female	Jenny
Logan	Irish Wolfhound		DDS-Meaningful	11.6	1.2	261	264	34	206	329	1	123	12.8788	Female	Jenny
Logan	Irish Wolfhound		DDS-Control	11.9	1.6	233	235	35	164	293	5	129	14.8936	Female	Jenny
Lola	?	Lola_Name_Intonated.wav	DDS-Meaningful			310	319	35	265	388	1	123	10.9718	Female	Female Lola
Lola	?	Lola_Alfie control.wav	DDS-Control			299	298	35	222	359	5	137	11.745	Female	Female Lola
Lola_R	Rottweiler	Lola_Rottweiler_Trial3_Name_Intonated_Emma.wav	DDS-Meaningful			484	510	55	388	640	1	252	10.7843	Female	Female Lola_R
Lola_R	Rottweiler	Lola_Rottweiler_Trial4_Control_Intonated_Emma.wav	DDS-Control			500	515	57	446	670	5	224	11.068	Female	Female Lola_R
Lola_R	Rottweiler	Lola_Rottweiler_Trial1_Name_Flat_Emma.wav	NRP-Meaningful			166	171	24	140	233	1	93	14.0351	Female	Female Lola_R
Lola_R	Rottweiler	Lola_Rottweiler_Trial2_Control_Flat_Emma.wav	NRP-Control			175	167	40	77	266	5	189	23.9521	Female	Female Lola_R
Lola_R	Rottweiler	Lola_Rottweiler_Trial1_Name_Flat_Sam.wav	NRP-Meaningful			128	128	7	107	140	1	33	5.46875	Male	Male Lola_R
Lola_R	Rottweiler	Lola_Rottweiler_Trial2_Control_Flat_Sam.wav	NRP-Control			124	124	7	110	137	5	27	5.64516	Male	Male Lola_R
Lola_R	Rottweiler	Lola_Rottweiler_Trial3_Name_Intonated_Sam.wav	DDS-Meaningful			210	213	23	164	250	1	86	10.7981	Male	Male Lola_R
Lola_R	Rottweiler	Lola_Rottweiler_Trial4_Control_Intonated_Sam.wav	DDS-Control			215	221	32	150	287	5	137	14.4796	Male	Male Lola_R
Lola_T	Tervuren	Lola_RP_name_Intonated	DDS-Meaningful			310	318	35	264	388	2	124	11.0063	Female	Tervuren
Lola_T	Tervuren	Lola_RP_Control_Intonated	DDS-Control			299	298	37	219	352	5	133	12.4161	Female	Tervuren
Mabel	Spaniel	Mabel_RP_Name_intonated.wav	DDS-Meaningful			456	470	49	365	570	2	205	10.4255	Female	Female Mabel
Mabel	Spaniel	Mabel_RP_Control_intonated.wav	DDS-Control			433	430	53	341	564	5	223	12.3256	Female	Female Mabel
Marley	Labrador		NRP-Control	11.2	1.7	159	159	9	138	206	5	68	5.66038	Female	Julie
Marley	Labrador		DDS-Meaningful	11.1	1.1	277	284	46	208	372	1	164	16.1972	Female	Julie
Marley	Labrador		DDS-Control	11.1	1.5	187	190	40	143	350	4	207	21.0526	Female	Julie
Marley	Labrador		NRP-Meaningful	11.1	1.2	155	155	10	138	194	2	56	6.45161	Female	Julie
Max_B	BorderCollie	Max_BorderCollie_Trial3_Control_Intonated_Anna.wav	DDS-Control			278	308	113	155	514	5	359	36.6883	Female	Anna
Max_B	BorderCollie	Max_BorderCollie_Trial4_Name_Intonated_Anna.wav	DDS-Meaningful			262	309	129	170	576	2	406	41.7476	Female	Anna
Max_B	BorderCollie	Max_BorderCollie_Trial2_Name_Flat_Anna.wav	NRP-Meaningful			160	161	22	80	190	3	110	13.6646	Female	Anna
Max_B	BorderCollie	Max_BorderCollie_Trial1_Control_Flat_Anna.wav	NRP-Control			171	172	28	81	217	5	136	16.2791	Female	Anna
Max_M	Malinois	Max_Malinois_Trial1_Name_Flat_Emma.wav	NRP-Meaningful			165	167	14	148	196	1	48	8.38323	Female	Female Max_M
Max_M	Malinois	Max_Malinois_Trial4_Control_Intonated_Emma.wav	DDS-Control			905	927	85	618	1116	5	498	9.16936	Female	Female Max_M
Max_M	Malinois	Max_Malinois_Trial2_Control_Flat_Emma.wav	NRP-Control			174	170	25	90	207	5	117	14.7059	Female	Female Max_M
Max_M	Malinois	Max_Malinois_Trial3_Name_Intonated_Emma.wav	DDS-Meaningful			772	759	142	274	964	2	690	18.7088	Female	Female Max_M
Max_M	Malinois	Max_Malinois_Trial1_Name_Flat_Sam.wav	NRP-Meaningful			116	118	8	106	146	1	40	6.77966	Male	Male Max_M
Max_M	Malinois	Max_Malinois_Trial2_Control_Flat_Sam.wav	NRP-Control			126	128	9	111	146	5	35	7.03125	Male	Male Max_M
Max_M	Malinois	Max_Malinois_Trial3_Name_Intonated_Sam.wav	DDS-Meaningful			238	248	26	210	299	2	89	10.4839	Male	Male Max_M
Max_M	Malinois	Max_Malinois_Trial4_Control_Intonated_Sam.wav	DDS-Control			218	223	29	175	287	5	112	13.0045	Male	Male Max_M
Max_S	SalukiCross	Max_SalukiCross_Name_Intonated_Karen_T3.wav	DDS-Meaningful			512	513	30	468	582	1	114	5.84795	Female	Female Max_S
Max_S	SalukiCross	Max_SalukiCross_Control_Intonated_Karen_T4.wav	DDS-Control			492	485	40	411	548	5	137	8.24742	Female	Female Max_S
Max_S	SalukiCross	Max_SalukiCross_Name_Flat_Karen_T1.wav	NRP-Meaningful			167	168	15	147	195	1	48	8.92857	Female	Female Max_S
Max_S	SalukiCross	Max_SalukiCross_Control_Flat_Karen_T2.wav	NRP-Control			185	168	40	78	219	5	141	23.8095	Female	Female Max_S
Max_S	SalukiCross	Max_SalukiCross_Control_Intonated_Lee_T4.wav	DDS-Control			212	215	17	176	249	4	73	7.90698	Male	Male Max_S
Max_S	SalukiCross	Max_SalukiCross_Name_Intonated_Lee_T3.wav	DDS-Meaningful			201	204	17	180	239	1	59	8.33333	Male	Male Max_S
Max_S	SalukiCross	Max_SalukiCross_Name_Flat_Lee_T1.wav	NRP-Meaningful			105	107	9	96	126	1	30	8.41121	Male	Male Max_S
Max_S	SalukiCross	Max_SalukiCross_Control_Flat_Lee_T2.wav	NRP-Control			109	110	12	80	129	5	49	10.9091	Male	Male Max_S
Merlin	Corgi		DDS-Meaningful	11.2	12.4	302	302	20	268	333	1	65	6.62252	Female	Female Merlin
Merlin	Corgi		NRP-Control	12	1.2	170	173	13	156	215	5	59	7.51445	Female	Female Merlin
Merlin	Corgi		DDS-Control	13.1	1.4	271	273	23	228	349	4	121	8.42491	Female	Female Merlin
Merlin	Corgi		NRP-Meaningful	10.7	1	168	173	17	154	238	1	84	9.82659	Female	Female Merlin
Millie	Shih Tzu mix	Millie_RP_Name_Intonated.wav	DDS-Meaningful			501	512	41	380	600	1	220	8.00781	Female	Female Millie
Millie	Shih Tzu mix	Millie_RP_Control_Intonated.wav	DDS-Control			479	500	65	433	735	5	302	13	Female	Female Millie
Milo	Irish WolfXRott		DDS-Meaningful	11.2	1.1	302	302	20	268	333	1	65	6.62252	Female	Female Milo
Milo	Irish WolfXRott		NRP-Meaningful	11.9	1.2	163	157	19	102	190	1	88	12.1019	Female	Female Milo
Milo	Irish WolfXRott		NRP-Control	12.2	1.7	173	171	22	78	223	6	145	12.8655	Female	Female Milo
Milo	Irish WolfXRott		DDS-Control	11.9	1.6	233	235	35	164	293	5	129	14.8936	Female	Female Milo
Molly	Spaniel	Molly_Spaniel_Trial2_Control_Flat_Dani.wav	NRP-Control			206	215	25	182	260	5	78	11.6279	Female	Female Molly
Molly	Spaniel	Molly_Spaniel_Trial1_Name_Flat_Dani.wav	NRP-Meaningful			216	222	30	191	327	1	136	13.5135	Female	Female Molly
Molly	Spaniel	Molly_Spaniel_Trial3_Name_Intonated_Dani.wav	DDS-Meaningful			546	554	76	439	768	2	329	13.7184	Female	Female Molly
Molly	Spaniel	Molly_Spaniel_Trial4_Control_Intonated_Dani.wav	DDS-Control			512	524	80	418	730	6	312	15.2672	Female	Female Molly
Molly	Spaniel	Molly_Spaniel_Trial2_Control_Flat_John.wav	NRP-Control			122	122	7	107	133	5	26	5.7377	Male	Male Molly
Molly	Spaniel	Molly_Spaniel_Trial1_Name_Flat_John.wav	NRP-Meaningful			121	120	10	102	133	1	31	8.33333	Male	Male Molly
Molly	Spaniel	Molly_Spaniel_Trial4_Control_Intonated_John.wav	DDS-Control			168	175	21	138	211	5	73	12	Male	Male Molly
Molly	Spaniel	Molly_Spaniel_Trial3_Name_Intonated_John.wav	DDS-Meaningful			197	184	41	96	238	2	142	22.2826	Male	Male Molly
Moose	Whippet	Moose_Trial4_Name_Intonated.wav	DDS-Meaningful			440	428	44	234	477	1	243	10.2804	Male	Male Moose
Moose	Whippet	Moose_Trial3_Control_Intonated.wav	DDS-Control			409	406	47	250	492	5	242	11.5764	Male	Male Moose
Moose	Whippet	Moose_Trial2_Name_Flat.wav	NRP-Meaningful			106	109	15	88	146	1	58	13.7615	Male	Male Moose
Moose	Whippet	Moose_Trial1_Control_Flat.wav	NRP-Control			113	117	18	91	173	5	82	15.3846	Male	Male Moose
Mylo	Poodle x Spaniel	Mylo_RP_Control_Intonated.wav	DDS-Control			454	456	45	332	548	5	216	9.86842	Female	Female Mylo
Mylo	Poodle x Spaniel	Mylo_RP_Name_Intonated.wav	DDS-Meaningful			504	512	89	294	722	1	428	17.3828	Female	Female Mylo
Noot	Terrier mix	Noot_RP_Control_intonated.wav	DDS-Control			590	566	91	389	696	5	307	16.0777	Female	Noot_1
Noot	Terrier Mix	Noot_RP_Name_intonated.wav	DDS-Meaningful			559	564	95	438	766	2	328	16.844	Female	Noot_1
Odin	Great Dane		NRP-Control	14	1.5	196	195	22	153	249	5	96	11.2821	Female	Gemma
Odin	Great Dane		DDS-Meaningful	11.4	1.6	332	338	43	244	418	1	174	12.7219	Female	Gemma
Odin	Great Dane		DDS-Control	10.8	1.7	359	340	69	203	455	5	252	20.2941	Female	Gemma
Odin	Great Dane		NRP-Meaningful	10.7	1.3	190	95	21	158	233	1	75	22.1053	Female	Gemma
Ozzy	DacshundxRussell	Ozzy_DacshundxRussell_Trial3_Name_Intonated_Beth.wav	DDS-Meaningful			472	481	37	418	552	1	134	7.69231	Female	Female Ozzy
Ozzy	DacshundxRussell	Ozzy_DacshundxRussell_Trial1_Name_Flat_Beth.wav	NRP-Meaningful			216	212	23	168	288	3	120	10.8491	Female	Female Ozzy
Ozzy	DacshundxRussell	Ozzy_DacshundxRussell_Trial2_Control_Flat_Beth.wav	NRP-Control			197	200	27	146	250	5	104	13.5	Female	Female Ozzy
Ozzy	DacshundxRussell	Ozzy_DacshundxRussell_Trial4_Control_Intonated_Beth.wav	DDS-Control			493	470	94	285	620	5	335	20	Female	Female Ozzy
Ozzy	DacshundxRussell	Ozzy_DacshundxRussell_Trial3_Name_Intonated_Josh.wav	DDS-Meaningful			245	242	22	176	266	2	90	9.09091	Male	Male Ozzy
Ozzy	DacshundxRussell	Ozzy_DacshundxRussell_Trial2_Control_Flat_Josh.wav	NRP-Control			134	134	13	114	156	5	42	9.70149	Male	Male Ozzy
Ozzy	DacshundxRussell	Ozzy_DacshundxRussell_Trial1_Name_Flat_Josh.wav	NRP-Meaningful			125	131	14	113	174	1	61	10.687	Male	Male Ozzy
Ozzy	DacshundxRussell	Ozzy_DacshundxRussell_Trial4_Control_Intonated_Josh.wav	DDS-Control			224	206	55	115	282	6	167	26.699	Male	Male Ozzy
Patches	Poodle x Collie		DDS-Control									0	#DIV/0!	Female	Female Patches
Patches	Poodle x Collie		DDS-Meaningful									0	#DIV/0!	Female	Female Patches
Percy	Cocker spaniel	Percy_Trial3_Name_Intonated.wav	DDS-Meaningful			573	585	43	503	713	2	210	7.35043	Female	Female Percy
Percy	Cocker spaniel	Percy_Trial2_Control_Flat.wav	NRP-Control			226	212	28	161	244	5	83	13.2075	Female	Female Percy
Percy	Cocker spaniel	Percy_Trial1_Name_Flat.wav	NRP-Meaningful			224	235	32	191	296	2	105	13.617	Female	Female Percy
Percy	Cocker spaniel	Percy_Trial4_Control_Intonated.wav	DDS-Control			472	456	108	270	638	5	368	23.6842	Female	Female Percy
Ralph	Tervuren	Ralph_RP_Control_Intonated	DDS-Control			299	298	37	219	352	5	133	12.4161	Female	Tervuren
Ralph	Tervuren	Ralph_RP_Name_intonated	DDS-Meaningful			381	380	66	275	498	1	223	17.3684	Female	Tervuren
Sheba	GermanShepherd	Sheba_GermanShepherd_Name_Intonated_T4_Holly.wav	DDS-Meaningful			608	621	72	524	794	2	270	11.5942	Female	Female Sheba
Sheba	GermanShepherd	Sheba_GermanShepherd_Name_Flat_T2_Holly.wav	NRP-Meaningful			200	188	32	141	252	1	111	17.0213	Female	Female Sheba
Sheba	GermanShepherd	Sheba_GermanShepherd_Control_Intonated_T3_Holly.wav	DDS-Control			548	592	111	438	753	5	315	18.75	Female	Female Sheba
Sheba	GermanShepherd	Sheba_GermanShepherd_Control_Flat_T1_Holly.wav	NRP-Control			171	181	34	140	246	5	106	18.7845	Female	Female Sheba
Sheba	GermanShepherd	Sheba_GermanShepherd_Name_Intonated_T4_Dave.wav	DDS-Meaningful			458	440	77	251	252	1	1	17.5	Male	Male Sheba
Sheba	GermanShepherd	Sheba_GermanShepherd_Control_Intonated_T3_Dave.wav	DDS-Control			385	387	68	272	510	5	238	17.5711	Male	Male Sheba
Sheba	GermanShepherd	Sheba_GermanShepherd_Name_Flat_T2_Dave.wav	NRP-Meaningful			161	168	30	135	226	1	91	17.8571	Male	Male Sheba
Sheba	GermanShepherd	Sheba_GermanShepherd_Control_Flat_T1_Dave.wav	NRP-Control			154	154	31	99	207	5	108	20.1299	Male	Male Sheba
Sirius	WolfDog Cross		NRP-Meaningful	11.6	1.4	169	169	17	138	202	1	64	10.0592	Female	Jenny
Sirius	WolfDog Cross		NRP-Control	12.2	1.7	173	171	22	78	223	6	145	12.8655	Female	Jenny
Sirius	WolfDog Cross		DDS-Meaningful	12.1	1.1	279	286	37	237	364	1	127	12.9371	Female	Jenny
Sirius	WolfDog Cross		DDS-Control	11.9	1.6	233	235	35	164	293	5	129	14.8936	Female	Jenny
Starsky	Doberman		DDS-Meaningful	10.8	1.3	401	417	36	363	519	2	156	8.63309	Female	Female Starsky
Starsky	Doberman		NRP-Control	12.5	1.6	180	189	27	146	240	6	94	14.2857	Female	Female Starsky
Starsky	Doberman		NRP-Meaningful	11	1.4	169	180	29	145	263	2	118	16.1111	Female	Female Starsky
Starsky	Doberman		DDS-Control	11.1	1.4	328	325	56	185	450	4	265	17.2308	Female	Female Starsky
Sylvester	Bull Mastiff		NRP-Control	11.7	1.8	162	163	12	147	187	5	40	7.36196	Female	Charlotte
Sylvester	Bull Mastiff		NRP-Meaningful	11.3	1.8	168	172	13	155	205	2	50	7.55814	Female	Charlotte
Sylvester	Bull Mastiff	1 Charlotte DDS Name	DDS-Meaningful	11	1.16	292	300	33	220	358	2	138	11	Female	Charlotte
Sylvester	Bull Mastiff		DDS-Control	11.6	1.4	207	192	34	144	235	5	91	17.7083	Female	Charlotte
Tolly	Lurcher	Tolly_RP_Name_intonated.wav	DDS-Meaningful			544	538	59	447	657	1	210	10.9665	Female	Noot_1
Tolly	Lurcher	Tolly_RP_Control_intonated.wav	DDS-Control			553	578	103	403	753	6	350	17.8201	Female	Noot_1
Tula	Shorkie		DDS-Meaningful	11	1.6	406	420	34	368	487	1	119	8.09524	Female	Female Tula
Tula	Shorkie		DDS-Control	11.1	1.8	332	328	42	247	394	4	147	12.8049	Female	Female Tula
Tula	Shorkie		NRP-Meaningful	11.7	1.2	194	196	33	147	238	1	91	16.8367	Female	Female Tula
Tula	Shorkie		NRP-Control	11.3	1.4	192	199	34	136	269	6	133	17.0854	Female	Female Tula
Wilbury	Spaniel	Wilbury_Trial4_Name_Intonated.wav	DDS-Meaningful			255	262	23	220	302	2	82	8.77863	Male	Male Wilbury
Wilbury	Spaniel	Wilbury_Trial3_Control_Intonated.wav	DDS-Control			240	244	23	198	288	5	90	9.42623	Male	Male Wilbury
Wilbury	Spaniel	Wilbury_Trial1_Control_Flat.wav	NRP-Control			103	108	19	77	147	5	70	17.5926	Male	Male Wilbury
Wilbury	Spaniel	Wilbury_Trial2_Name_Flat.wav	NRP-Meaningful			109	121	24	92	162	2	70	19.8347	Male	Male Wilbury
Zeus	Malamute	Zeus_Malamute_Trial1_Control_Intonated_Annie.wav	NRP-Control			179	177	17	130	197	4	67	9.60452	Female	Female Zeus
Zeus	Malamute	Zeus_Malamute_Trial4_Name_Intonated_Annie.wav	DDS-Meaningful			495	483	50	396	563	1	167	10.352	Female	Female Zeus
Zeus	Malamute	Zeus_Malamute_Trial3_Control_Intonated_Annie.wav	DDS-Control			399	400	66	295	585	5	290	16.5	Female	Female Zeus
Zeus	Malamute	Zeus_Malamute_Trial2_Name_Intonated_Annie.wav	NRP-Meaningful			164	168	30	129	207	2	78	17.8571	Female	Female Zeus
Zeus	Malamute	Zeus_Malamute_Trial2_Name_Flat_Shaun.wav	NRP-Meaningful			93	94	5	82	110	2	28	5.31915	Male	Male Zeus
Zeus	Malamute	Zeus_Malamute_Trial1_Control_Flat_Shaun.wav	NRP-Control			102	102	11	84	121	6	37	10.7843	Male	Male Zeus
Zeus	Malamute	Zeus_Malamute_Trial4_Name_Intonated_Shaun.wav	DDS-Meaningful			143	145	21	120	187	1	67	14.4828	Male	Male Zeus
Zeus	Malamute	Zeus_Malamute_Trial3_Control_Intonated_Shaun.wav	DDS-Control			145	145	28	95	197	5	102	19.3103	Male	Male Zeus
