# Supplementary material for: Domestic dogs (Canis familiaris) recognise meaningful content in monotonous streams of read speech
Source: Anim Cogn. 2025 Apr 12;28(1):29. doi: 10.1007/s10071-025-01948-z (PMC11993455; doi:10.1007/s10071-025-01948-z)
Supplement: Supplementary file 8 — Supplementary Material 8 [file 10071_2025_1948_MOESM8_ESM.xlsx]

## Sheet: Sheet1
File	Duration of phrase	Start point	Target phrase	Dog
Albus_YorkiexLakeland_Control_Flat.wav	2.06	11.24	NRP Control	Albus
Albus_YorkiexLakeland_Name_Flat.wav	1.54	11.26	NRP Meaningful	Albus
Albus_YorkiexLakeland_Name_Intonated.wav	1.54	10.7	DDS Meaningful	Albus
Alice and Cleo DDS Control	1.38	8.38	DDS Control	Cleo
Alice and Cleo DDS Name	0.94	7.06	DDS Meaningful	Cleo
Alice and Cleo NRP Control	1.36	7.79	NRP Control	Cleo
Alice and Cleo NRP Name	1.12	7.29	NRP Meaningful	Cleo
Badger_Greyhound_Control_Flat.wav	1.31	8.18	NRP Control	Badger
Badger_Greyhound_Name_Flat.wav	1.2	7.59	NRP Meaningful	Badger
Badger_Greyhound_Name_Intonated.wav	1.07	7.45	DDS Meaningful	Badger
Barley_GoldenRetrieverX_Control_Flat.wav	1.41	8.42	NRP Control	Barley
Barley_GoldenRetrieverX_Name_Flat.wav	1.27	9.05	NRP Meaningful	Barley
Barley_GoldenRetrieverX_Name_Intonated.wav	1.45	8.56	DDS Meaningful	Barley
Beans_Mix_Control_Flat.wav	2.09	8.44	NRP Control	Beans
Beans_Mix_Name_Flat.wav	1.5	9.86	NRP Meaningful	Beans
Beans_Mix_Name_Intonated.wav	1.58	9.1	DDS Meaningful	Beans
Ben_Beagle_Control_Flat.wav	1.86	8.9	NRP Control	Ben
Ben_Beagle_Name_Flat.wav	1.52	8.7	NRP Meaningful	Ben
Ben_Beagle_Name_Intonated.wav	1.79	9.2	DDS Meaningful	Ben
Betty_Control_Intonated.wav	1.75	9.25	DDS Control	Betty
Betty_Name_Intonated.wav	1.49	9.8	DDS Meaningful	Betty
Bobby_PugXRussell_Control_Flat.wav	1.49	6.4	NRP Control	Bobby
Bobby_PugXRussell_Name_Flat.wav	1.49	7.9	NRP Meaningful	Bobby
Bobby_PugXRussell_Name_Intonated.wav	1.07	7.8	DDS Meaningful	Bobby
Boomer_Kelpie_Trial_Control_Intonated.wav	1.58	7.16	DDS Control	Boomer
Boomer_Kelpie_Trial_Name_Intonated.wav	1.12	7.5	DDS Meaningful	Boomer
Bronte and Barney DDS Control	1.73	9.58	DDS Control	Barney
Bronte and Barney DDS Name	1.18	8.92	DDS Meaningful	Barney
Bronte and Barney NRP Control	1.64	10.19	NRP Control	Barney
Bronte and Barney NRP Name	1.23	8.82	NRP Meaningful	Barney
Cassie_Trial1_Control_Flat.wav	1.59	11.5	NRP Control	Cassie
Cassie_Trial2_Name_Flat.wav	1.35	11.2	NRP Meaningful	Cassie
Cassie_Trial3_Control_Intonated.wav	1.5	11.3	DDS Control	Cassie
Cassie_Trial4_Name_Intonated.wav	1.3	11.3	DDS Meaningful	Cassie
Charlotte DDS Control	1.42	8.8	DDS Control	Charlotte
Charlotte DDS Name	1.09	8.38	DDS Meaningful	Charlotte
Charlotte NRP Control	1.75	9.13	NRP Control	Charlotte
Charlotte NRP Name	1.7	8.64	NRP Meaningful	Charlotte
Chester_Poodle_Control_Flat.wav	1.45	11	NRP Control	Chester
Chester_Poodle_Name_Flat.wav	1.46	10.2	NRP Meaningful	Chester
Chester_Poodle_Name_Intonated.wav	1.27	9.5	DDS Meaningful	Chester
Chloe_Control_Intonated.wav	1.64	8.9	DDS Control	Chloe
Chloe_Name_Intonated.wav	1.5	9.3	DDS Meaningful	Chloe
Cima_BorderCollie_Trial1_Control_Flat_Cristina.wav	1.36	8.62	NRP Control	Cima_Cristina
Cima_BorderCollie_Trial1_Control_Flat_John.wav	1.6	10.39	NRP Control	Cima_John
Cima_BorderCollie_Trial2_Name_Flat_Cristina.wav	1.3	9.13	NRP Meaningful	Cima_Cristina
Cima_BorderCollie_Trial2_Name_Flat_John.wav	1.1	10.3	NRP Meaningful	Cima_John
Cima_BorderCollie_Trial3_Control_Intonated_Cristina.wav	1.56	8.66	DDS Control	Cima_Cristina
Cima_BorderCollie_Trial3_Control_Intonated_John.wav	1.8	9.2	DDS Control	Cima_John
Cima_BorderCollie_Trial4_Name_Intonated_Cristina.wav	1.06	8.7	DDS Meaningful	Cima_Cristina
Cima_BorderCollie_Trial4_Name_Intonated_John.wav	1.28	8.67	DDS Meaningful	Cima_John
Cocoa_Bulldog_Control_Flat.wav	1.79	11.8	NRP Control	Cocoa
Cocoa_Bulldog_Name_Flat.wav	1.35	11.7	NRP Meaningful	Cocoa
Cocoa_Bulldog_Name_Intonated.wav	2.35	11.9	DDS Meaningful	Cocoa
Daisy_BerneseMountain_Trial1_Control_Flat_Florean.wav	1.37	10.52	NRP Control	Daisy_Florean
Daisy_BerneseMountain_Trial1_Control_Flat_Tracy.wav	1.25	8.66	NRP Control	Daisy_Tracy
Daisy_BerneseMountain_Trial2_Name_Flat_Florean.wav	1.17	10.36	NRP Meaningful	Daisy_Florean
Daisy_BerneseMountain_Trial2_Name_Flat_Tracy.wav	0.99	8.73	NRP Meaningful	Daisy_Tracy
Daisy_BerneseMountain_Trial3_Control_Intonated_Florean.wav	1.36	9.8	DDS Control	Daisy_Florean
Daisy_BerneseMountain_Trial3_Control_Intonated_Tracy.wav	1.37	8.6	DDS Control	Daisy_Tracy
Daisy_BerneseMountain_Trial4_Name_Intonated_Florean.wav	1.07	9.4	DDS Meaningful	Daisy_Florean
Daisy_BerneseMountain_Trial4_Name_Intonated_Tracy.wav	1.27	8.44	DDS Meaningful	Daisy_Tracy
Daisy_Labrador_Control_Intonated.wav	1.97	7.94	DDS Control	Daisy
Daisy_Labrador_Name_Intonated.wav	1.5	8	DDS Meaningful	Daisy
Darcy_DacshundxStaffie_Trial1_Control_Flat_Claire.wav	1.58	10.8	NRP Control	Darcy_Claire
Darcy_DacshundxStaffie_Trial1_Control_Flat_Darius.wav	1.67	9.76	NRP Control	Darcy_Darius
Darcy_DacshundxStaffie_Trial2_Name_Flat_Claire.wav	1.21	9.97	NRP Meaningful	Darcy_Claire
Darcy_DacshundxStaffie_Trial2_Name_Flat_Darius.wav	1.21	9.55	NRP Meaningful	Darcy_Darius
Darcy_DacshundxStaffie_Trial3_Control_Intonated_Darius.wav	1.65	9.42	DDS Control	Darcy_Darius
Darcy_DacshundxStaffie_Trial3_Name_Intonated_Claire.wav	1.21	10.2	DDS Meaningful	Darcy_Claire
Darcy_DacshundxStaffie_Trial4_Name_Intonated_Darius.wav	1.2	9.7	DDS Meaningful	Darcy_Darius
DDS Control Alice	1.3	9.28	DDS Control	Alice
DDS Control Sarah and Calvin	1.58	9.9	DDS Control	Calvin
DDS Name Alice	1.08	8.1	DDS Meaningful	Alice
DDS Name Sarah and Calvin	1.22	9.44	DDS Meaningful	Calvin
Devon_Trial1_Control_Flat.wav	1.33	8.35	NRP Control	Devon
Devon_Trial2_Name_Flat.wav	1.37	7.9	NRP Meaningful	Devon
Devon_Trial3_Control_Intonated.wav	1.96	7.99	DDS Control	Devon
Devon_Trial4_Name_Intonated.wav	1.5	6.84	DDS Meaningful	Devon
Dexter_RP_Control_Intonated.wav	1.69	7.17	DDS Control	Dexter
Dexter_RP_Name_Intonated.wav	1.08	7.48	DDS Meaningful	Dexter
Dexter_terrierMix_Control_Flat.wav	1.56	11.13	NRP Control	Dexter
Dexter_terrierMix_Name_Flat.wav	1.17	11.03	NRP Meaningful	Dexter
Dexter_terrierMix_Name_Intonated.wav	1.34	10.83	DDS Meaningful	Dexter
Digby_Collie_Control_Flat.wav	1.89	10.98	NRP Control	Digby
Digby_Collie_Name_Flat.wav	1.67	10.06	NRP Meaningful	Digby
Digby_Collie_Name_Intonated.wav	1.48	9.7	DDS Meaningful	Digby
EB_Vizler_Trial1_Name_Flat_Gemma.wav	1.21	7.28	NRP Meaningful	EB_Gemma
EB_Vizler_Trial1_Name_Flat_Louis.wav	1.22	8.12	NRP Meaningful	EB_Louis
EB_Vizler_Trial2_Control_Flat_Gemma.wav	1.45	7.47	NRP Control	EB_Gemma
EB_Vizler_Trial2_Control_Flat_Louis.wav	1.35	9.6	NRP Control	EB_Louis
EB_Vizler_Trial3_Name_Intonated_Gemma.wav	1.7	7.12	DDS Meaningful	EB_Gemma
EB_Vizler_Trial3_Name_Intonated_Louis.wav	1.16	8.64	DDS Meaningful	EB_Louis
EB_Vizler_Trial4_Control_Intonated_Gemma.wav	1.76	7.14	DDS Control	EB_Gemma
EB_Vizler_Trial4_Intonated_Flat_Louis.wav	1.34	7.8	DDS Control	EB_Louis
Elkie_Elkhound_Control_Intonated.wav	1.62	8.89	DDS Control	Elkie
Elkie_Elkhound_Name_Intonated.wav	1.14	8.93	DDS Meaningful	Elkie
Emma_Terrier_Trial1_Control_Flat_Anna.wav	1.35	7.65	NRP Control	Emma_Anna
Emma_Terrier_Trial1_Control_Flat_Pete.wav	1.59	10.59	NRP Control	Emma_Pete
Emma_Terrier_Trial1_Name_Flat.wav	0.7	7.69	NRP Meaningful	Emma_Anna
Emma_Terrier_Trial2_Control_Flat.wav	1	7.88	NRP Control	Emma_Anna
Emma_Terrier_Trial2_Name_Flat_Anna.wav	0.86	6.97	NRP Meaningful	Emma_Anna
Emma_Terrier_Trial2_Name_Flat_Pete.wav	1.07	9.62	NRP Meaningful	Emma_Pete
Emma_Terrier_Trial3_Control_Intonated_Anna.wav	1.29	7.72	DDS Control	Emma_Anna
Emma_Terrier_Trial3_Intonated_Flat_Pete.wav	1.26	8.6	DDS Control	Emma_Pete
Emma_Terrier_Trial3_Name_Intonated.wav	1.01	9.02	DDS Meaningful	Emma_Anna
Emma_Terrier_Trial4_Intonated_Name_Anna.wav	1	8.4	DDS Meaningful	Emma_Anna
Emma_Terrier_Trial4_Intonated_Name_Pete.wav	1	9.15	DDS Meaningful	Emma_Pete
Flo_ColliexJackRussell_Control_Flat.wav	1.48	9.69	NRP Control	Flo
Flo_ColliexJackRussell_Name_Flat.wav	1.09	9.4	NRP Meaningful	Flo
Flo_ColliexJackRussell_Name_Intonated.wav	1.56	9.13	DDS Meaningful	Flo
Forest_RP_Control_Intonated.wav	1.28	8.41	DDS Control	Forest
Forest_RP_Name_Intonated.wav	1.02	8.94	DDS Meaningful	Forest
Gemma DDS Control	1.79	8	DDS Control	Gemma
Gemma DDS Freya	1.64	8.67	DDS Meaningful	Gemma
Gemma DDS Odin	1.45	8.7	DDS Meaningful	Gemma
Gemma NRP Control	1.54	11.4	NRP Control	Gemma
Gemma NRP Freya	1.75	8.03	NRP Meaningful	Gemma
Gemma NRP Odin	1.27	8.13	NRP Meaningful	Gemma
Harley_StBernard_Control_Flat.wav	2.09	9	NRP Control	Harley
Harley_StBernard_Name_Flat.wav	1.6	9.8	NRP Meaningful	Harley
Harley_StBernard_Name_Intonated.wav	1.66	9.18	DDS Meaningful	Harley
Hippo_Control_flat	1.78	10.28	NRP Control	Hippo
Hippo_Name_Flat	1.15	9.18	NRP Meaningful	Hippo
Hippo_Name_Intonated	1.64	10.36	DDS Meaningful	Hippo
Indi_Name_Intonated.wav	1.18	9.33	DDS Meaningful	Indi
Indri_Control_Intonated copy.wav	1.6	8.96	DDS Control	Indri
Jackson_RP_Control_intonated.wav	1.54	9.9	DDS Control	Jackson
Jackson_RP_Name_intonated.wav	1.29	10.2	DDS Meaningful	Jackson
Jamie and Crumble DDS Control	1.33	7.99	DDS Control	Crumble
Jamie and Crumble DDS Name	1	7.94	DDS Meaningful	Crumble
Jamie and Crumble NRP Control	1.24	8.05	NRP Control	Crumble
Jamie and Crumble NRP Name	1.18	8.6	NRP Meaningful	Crumble
Jarvis_Trial1_Name_Flat.wav	1.11	8.76	NRP Meaningful	Jarvis
Jarvis_Trial2_Control_Flat.wav	1.46	8.84	NRP Control	Jarvis
Jarvis_Trial3_Name_Intonated.wav	1.27	8.2	DDS Meaningful	Jarvis
Jarvis_Trial4_Control_Intonated.wav	1.44	7.8	DDS Control	Jarvis
Jazz_Control_Intonated.wav	1.8	9.93	DDS Control	Jazz
Jazz_Name_Intonated.wav	1.51	10.2	DDS Meaningful	Jazz
Jenny and Logan DDS Control	1.52	9.58	DDS Control	Jenny
Jenny and Logan DDS Name	1.27	9.34	DDS Meaningful	Jenny
Jenny and Logan NRP Control	1.43	9.76	NRP Control	Jenny
Jenny and Logan NRP Name	1.4	9.65	NRP Meaningful	Jenny
Jenny and Milo DDS Name	1.18	9.32	DDS Meaningful	Jenny
Jenny and Milo NRP Name	1.34	9.69	NRP Meaningful	Jenny
Jenny and Sirius DDS Name	1.25	9.55	DDS Meaningful	Jenny
Jenny and Sirius NRP Name	1.21	9.36	NRP Meaningful	Jenny
Jody_Retriever_Control_Flat.wav	1.35	8.54	NRP Control	Jody
Jody_Retriever_Name_Flat.wav	1.12	8.72	NRP Meaningful	Jody
Jody_Retriever_Name_Intonated.wav	1.21	7.6	DDS Meaningful	Jody
Julie and Marley DDS Control	1.43	8.95	DDS Control	Marley
Julie and Marley DDS Name	1.13	8.2	DDS Meaningful	Marley
Julie and Marley NRP Control	1.39	8.61	NRP Control	Marley
Julie and Marlie NRP Name	1.4	8.52	NRP Meaningful	Marley
Kai_Collie_Control_Flat.wav	1.26	8.51	NRP Control	Kai
Kai_Collie_Name_Flat.wav	1.04	9.1	NRP Meaningful	Kai
Kai_Collie_Name_Intonated.wav	1.2	7.76	DDS Meaningful	Kai
Kodi_ShepherdMix_Trial1_Control_Flat_Female.wav	1.48	8.17	NRP Control	Kodi_Female
Kodi_ShepherdMix_Trial1_Control_Flat_Male.wav	2.5	12.6	NRP Control	Kodi_Male
Kodi_ShepherdMix_Trial2_Name_Flat_Female.wav	1.17	8.25	NRP Meaningful	Kodi_Female
Kodi_ShepherdMix_Trial2_Name_Flat_Male.wav	1.52	12	NRP Meaningful	Kodi_Male
Kodi_ShepherdMix_Trial3_Control_Intonated_Female.wav	2.28	8.04	DDS Control	Kodi_Female
Kodi_ShepherdMix_Trial3_Control_Intonated_Male.wav	2.32	10.45	DDS Control	Kodi_Male
Kodi_ShepherdMix_Trial4_Name_Intonated_Female.wav	2.36	8.46	DDS Meaningful	Kodi_Female
Kodi_ShepherdMix_Trial4_Name_Intonated_Male.wav	1.36	11.18	DDS Meaningful	Kodi_Male
Lola_Alfie control.wav	1.79	7.4	DDS Control	Lola
Lola_Name_Intonated.wav	1.49	7.8	DDS Meaningful	Lola
Lola_Rottweiler_Trial1_Name_Flat_Emma.wav	1.13	7.7	NRP Meaningful	Lola_Emma
Lola_Rottweiler_Trial1_Name_Flat_Sam.wav	1.43	7.2	NRP Meaningful	Lola_Sam
Lola_Rottweiler_Trial2_Control_Flat_Emma.wav	1.25	6.9	NRP Control	Lola_Emma
Lola_Rottweiler_Trial2_Control_Flat_Sam.wav	1.49	7.6	NRP Control	Lola_Sam
Lola_Rottweiler_Trial3_Name_Intonated_Emma.wav	1.45	7.35	DDS Meaningful	Lola_Emma
Lola_Rottweiler_Trial3_Name_Intonated_Sam.wav	1.22	7.35	DDS Meaningful	Lola_Sam
Lola_Rottweiler_Trial4_Control_Intonated_Emma.wav	1.9	6.53	DDS Control	Lola_Emma
Lola_Rottweiler_Trial4_Control_Intonated_Sam.wav	1.42	6.93	DDS Control	Lola_Sam
Lucy and Tula DDS control	1.66	8.53	DDS Control	Tula
Lucy and Tula DDS Name	1.49	8.58	DDS Meaningful	Tula
Lucy and Tula Lucy NRV Bertie	1.55	8.52	NRP Control	Tula
Lucy and Tula NRP voice	1.31	8.92	NRP Meaningful	Tula
Mabel_RP_Control_intonated.wav	1.64	8.4	DDS Control	Mabel
Mabel_RP_Name_intonated.wav	1.17	8.8	DDS Meaningful	Mabel
Margot_CollieCross_Control_Intonated.wav	1.52	8.34	DDS Control	Margot
Margot_CollieCross_Name_Intonated.wav	1.11	9.3	DDS Meaningful	Margot
Max_BorderCollie_Trial1_Control_Flat_Anna.wav	1.2	7.49	NRP Control	Max_Anna
Max_BorderCollie_Trial1_Control_Flat_Pete.wav	1.44	10.5	NRP Control	Max_Pete
Max_BorderCollie_Trial2_Name_Flat_Anna.wav	0.97	7.47	NRP Meaningful	Max_Anna
Max_BorderCollie_Trial2_Name_Flat_Pete.wav	1.06	9.1	NRP Meaningful	Max_Pete
Max_BorderCollie_Trial3_Control_Intonated_Anna.wav	1.29	7.7	DDS Control	Max_Anna
Max_BorderCollie_Trial3_Control_Intonated_Pete.wav	1.45	8.65	DDS Control	Max_Pete
Max_BorderCollie_Trial4_Name_Intonated_Anna.wav	1.1	7.76	DDS Meaningful	Max_Anna
Max_BorderCollie_Trial4_Name_Intonated_Pete.wav	1.57	8.75	DDS Meaningful	Max_Pete
Max_Malinois_Trial1_Name_Flat_Emma.wav	1.18	7.1	NRP Meaningful	Max_Emma
Max_Malinois_Trial1_Name_Flat_Sam.wav	1.47	8.12	NRP Meaningful	Max_Sam
Max_Malinois_Trial2_Control_Flat_Emma.wav	1.3	6.8	NRP Control	Max_Emma
Max_Malinois_Trial2_Control_Flat_Sam.wav	1.6	7.58	NRP Control	Max_Sam
Max_Malinois_Trial3_Name_Intonated_Emma.wav	1.67	7	DDS Meaningful	Max_Emma
Max_Malinois_Trial3_Name_Intonated_Sam.wav	1.24	7.2	DDS Meaningful	Max_Sam
Max_Malinois_Trial4_Control_Intonated_Emma.wav	1.3	7.08	DDS Control	Max_Emma
Max_Malinois_Trial4_Control_Intonated_Sam.wav	1.42	7.02	DDS Control	Max_Sam
Max_SalukiCross_Control_Flat_Karen_T2.wav	1.33	6.96	NRP Control	Max_Karen
Max_SalukiCross_Control_Flat_Lee_T2.wav	1.45	8.2	NRP Control	Max_Lee
Max_SalukiCross_Control_Intonated_Karen_T4.wav	1.55	7.08	DDS Control	Max_Karen
Max_SalukiCross_Control_Intonated_Lee_T4.wav	1.46	8.05	DDS Control	Max_Lee
Max_SalukiCross_Name_Flat_Karen_T1.wav	1.06	6.87	NRP Meaningful	Max_Karen
Max_SalukiCross_Name_Flat_Lee_T1.wav	1.17	7.74	NRP Meaningful	Max_Lee
Max_SalukiCross_Name_Intonated_Karen_T3.wav	1.3	6.9	DDS Meaningful	Max_Karen
Max_SalukiCross_Name_Intonated_Lee_T3.wav	1	8.98	DDS Meaningful	Max_Lee
Mille_RP_Control_Intonated.wav	1.79	8.93	DDS Control	Mille
Mille_RP_Name_Intonated.wav	1.24	8.98	DDS Meaningful	Mille
Molly_Spaniel_Trial1_Name_Flat_Dani.wav	1.47	11.88	NRP Meaningful	Molly_Dani
Molly_Spaniel_Trial1_Name_Flat_John.wav	1	11.11	NRP Meaningful	Molly_John
Molly_Spaniel_Trial2_Control_Flat_Dani.wav	2.04	11.35	NRP Control	Molly_Dani
Molly_Spaniel_Trial2_Control_Flat_John.wav	1.45	11.8	NRP Control	Molly_John
Molly_Spaniel_Trial3_Name_Intonated_Dani.wav	1.72	10.52	DDS Meaningful	Molly_Dani
Molly_Spaniel_Trial3_Name_Intonated_John.wav	1.52	9.7	DDS Meaningful	Molly_John
Molly_Spaniel_Trial4_Control_Intonated_Dani.wav	2.09	10.54	DDS Control	Molly_Dani
Molly_Spaniel_Trial4_Control_Intonated_John.wav	1.68	10.63	DDS Control	Molly_John
Moose_Trial1_Control_Flat.wav	1.5	9.4	NRP Control	Moose
Moose_Trial2_Name_Flat.wav	1.37	9.85	NRP Meaningful	Moose
Moose_Trial3_Control_Intonated.wav	1.6	9.46	DDS Control	Moose
Moose_Trial4_Name_Intonated.wav	1.06	9.67	DDS Meaningful	Moose
Moose_Whippet_Control_Intonated.wav	1.63	8.03	DDS Control	Moose
Moose_Whippet_Name_Intonated.wav	1.2	8.17	DDS Meaningful	Moose
Mylo_RP_Control_Intonated.wav	1.7	8.85	DDS Control	Mylo
Mylo_RP_Name_Intonated.wav	1.8	9.48	DDS Meaningful	Mylo
Noot_RP_Control_intonated.wav	1.32	8.2	DDS Control	Noot
Noot_RP_Name_intonated.wav	0.99	8.36	DDS Meaningful	Emma_Anna
Noot_Terrier_Trial1_Name_Flat.wav	1.06	7.78	NRP Meaningful	Noot
Noot_Terrier_Trial2_Control_Flat.wav	1.21	7.72	NRP Control	Noot
Noot_Terrier_Trial3_Name_Intonated.wav	1.21	7.48	DDS Meaningful	Noot
NRP Control Alice	1.27	8.43	NRP Control	Alice
NRP Control Sarah and Calvin	1.78	10.04	NRP Control	Calvin
NRP Name Alice	1.12	8.02	NRP Meaningful	Alice
NRP Name Sarah and Calvin	1.47	9.5	NRP Meaningful	Calvin
Ozzy_DacshundxRussell_Trial1_Name_Flat_Beth.wav	1.07	8.29	NRP Meaningful	Ozzy_Beth
Ozzy_DacshundxRussell_Trial1_Name_Flat_Josh.wav	1.3	8.78	NRP Meaningful	Ozzy_Josh
Ozzy_DacshundxRussell_Trial2_Control_Flat_Beth.wav	1.44	8.47	NRP Control	Ozzy_Beth
Ozzy_DacshundxRussell_Trial2_Control_Flat_Josh.wav	1.44	9.09	NRP Control	Ozzy_Josh
Ozzy_DacshundxRussell_Trial3_Name_Intonated_Beth.wav	1.15	7.8	DDS Meaningful	Ozzy_Beth
Ozzy_DacshundxRussell_Trial3_Name_Intonated_Josh.wav	1.12	7.06	DDS Meaningful	Ozzy_Josh
Ozzy_DacshundxRussell_Trial4_Control_Intonated_Beth.wav	1.44	7.35	DDS Control	Ozzy_Beth
Ozzy_DacshundxRussell_Trial4_Control_Intonated_Josh.wav	1.54	7.59	DDS Control	Ozzy_Josh
Percy_Trial1_Name_Flat.wav	1.54	8.16	NRP Meaningful	Percy
Percy_Trial2_Control_Flat.wav	1.65	8.27	NRP Control	Percy
Percy_Trial3_Name_Intonated.wav	1.54	7.58	DDS Meaningful	Percy
Percy_Trial4_Control_Intonated.wav	1.82	7.9	DDS Control	Percy
Riley_Staffie_Control_Flat_Lee_T1.wav	1.5	8	NRP Control	Riley_Lee
Riley_Staffie_Control_Intonated_Lee_T3.wav	1.46	8	DDS Control	Riley_Lee
Riley_Staffie_Name_Flat_Lee_T2.wav	1.35	8.71	NRP Meaningful	Riley_Lee
Riley_Staffie_Name_Intonated_Lee_T4.wav	0.98	7.56	DDS Meaningful	Riley_Lee
Rosie_TerrierXPoodle_Control_Flat.wav	1.51	8.25	NRP Control	Rosie
Rosie_TerrierXPoodle_Name_Flat.wav	1.3	8.32	NRP Meaningful	Rosie
Rosie_TerrierXPoodle_Name_Intonated.wav	1.13	8.21	DDS Meaningful	Rosie
Serena and Starsky DDS Control	1.56	8.59	DDS Control	Starsky
Serena and Starsky DDS Name	1.26	8.19	DDS Meaningful	Starsky
Serena and Starsky NRP Control	1.64	9.74	NRP Control	Starsky
Serena and Starsky NRP Name	1.4	8.63	NRP Meaningful	Starsky
Sheba_GermanShepherd_Control_Flat_T1_Dave.wav	1.22	7.28	NRP Control	Sheba_Dave
Sheba_GermanShepherd_Control_Flat_T1_Holly.wav	1.38	7	NRP Control	Sheba_Holly
Sheba_GermanShepherd_Control_Intonated_T3_Dave.wav	1.08	7.58	DDS Control	Sheba_Dave
Sheba_GermanShepherd_Control_Intonated_T3_Holly.wav	1.93	7.2	DDS Control	Sheba_Holly
Sheba_GermanShepherd_Name_Flat_T2_Dave.wav	0.91	7.26	NRP Meaningful	Sheba_Dave
Sheba_GermanShepherd_Name_Flat_T2_Holly.wav	1.01	7.45	NRP Meaningful	Sheba_Holly
Sheba_GermanShepherd_Name_Intonated_T4_Dave.wav	0.85	7.83	DDS Meaningful	Sheba_Dave
Sheba_GermanShepherd_Name_Intonated_T4_Holly.wav	1.64	7.68	DDS Meaningful	Sheba_Holly
Sylvie_BerneseMountain_Trial2_Name_Flat_Florean.wav	1.18	9.78	NRP Meaningful	Sylvie_Florean
Sylvie_BerneseMountain_Trial2_Name_Flat_Tracy.wav	1.05	8.6	NRP Meaningful	Sylvie_Tracy
Sylvie_BerneseMountain_Trial4_Name_Intonated_Florean.wav	1.07	8.6	DDS Meaningful	Sylvie_Florean
Sylvie_BerneseMountain_Trial4_Name_Intonated_Tracy.wav	1.12	8.34	DDS Meaningful	Sylvie_Tracy
Tigger_RP_Control_Flat Odette	1.59	8.45	NRP Control	Tigger
Tigger_RP_Control_Intonated	2.07	8.77	DDS Control	Tigger
Tigger_RP_Name_Flat Odette	1.13	8.5	NRP Meaningful	Tigger
Tigger_RP_Name_Intonated	1.35	8.67	DDS Meaningful	Tigger
Tigger_RP_Name_Intonated Odette	1.5	8.39	DDS Meaningful	Tigger
Toby_StBernard_Control_Flat.wav	2	8.98	NRP Control	Toby
Toby_StBernard_Name_Flat.wav	1.83	9.19	NRP Meaningful	Toby
Toby_StBernard_Name_Intonated.wav	1.92	9.2	DDS Meaningful	Toby
Tolly_Lurcher_Trial1_Name_Flat.wav	1.16	7.57	NRP Meaningful	Tolly
Tolly_Lurcher_Trial2_Control_Flat.wav	1.25	7.89	NRP Control	Tolly
Tolly_Lurcher_Trial3_Name_Intonated.wav	2.02	7.59	DDS Meaningful	Tolly
Tolly_RP_Control_intonated.wav	1.6	7.23	DDS Control	Tolly
Tolly_RP_Name_intonated.wav	1.33	6.5	DDS Meaningful	Tolly
Wilbury_Trial1_Control_Flat.wav	1.87	8.97	NRP Control	Wilbury
Wilbury_Trial2_Name_Flat.wav	1.73	8.67	NRP Meaningful	Wilbury
Wilbury_Trial3_Control_Intonated.wav	1.74	8.76	DDS Control	Wilbury
Wilbury_Trial4_Name_Intonated.wav	1.74	8.44	DDS Meaningful	Wilbury
Will and Aslan DDS Control	1.41	8.51	DDS Control	Aslan
Will and Aslan DDS Name	1.32	9.65	DDS Meaningful	Aslan
Will and Aslan NRP Control	1.68	9.54	NRP Control	Aslan
Will and Aslan NRP Name	1.2	8.55	NRP Meaningful	Aslan
Zeus_Malamute_Trial1_Control_Flat_Shaun.wav	2.09	9.6	NRP Control	Zeus_Shaun
Zeus_Malamute_Trial1_Control_Intonated_Annie.wav	1.44	7.72	DDS Control	Zeus_Annie
Zeus_Malamute_Trial2_Name_Flat_Shaun.wav	1.27	9.1	NRP Meaningful	Zeus_Shaun
Zeus_Malamute_Trial2_Name_Intonated_Annie.wav	1.31	7.8	DDS Meaningful	Zeus_Annie
Zeus_Malamute_Trial3_Control_Intonated_Annie.wav	1.8	7.58	DDS Control	Zeus_Annie
Zeus_Malamute_Trial3_Control_Intonated_Shaun.wav	1.98	8.76	DDS Control	Zeus_Shaun
Zeus_Malamute_Trial4_Name_Intonated_Annie.wav	1.33	7.21	DDS Meaningful	Zeus_Annie
Zeus_Malamute_Trial4_Name_Intonated_Shaun.wav	1.27	8.16	DDS Meaningful	Zeus_Shaun
